# Supplementary material for: Key Genes of Lipid Metabolism and WNT-Signaling Are Downregulated in Subcutaneous Adipose Tissue with Moderate Weight Loss
Source: Nutrients. 2019 Mar 16;11(3):639. doi: 10.3390/nu11030639 (PMC6471921; doi:10.3390/nu11030639)
Supplement: Supplementary file 1 [file nutrients-11-00639-s001.zip]

Archive with 2 entries (2 files):
- Supplementary Files/Schübel et al. Supplemental Table S1.xlsx
- Supplementary Files/Schübel et al. Supplementary Materials.docx
