# Supplementary material for: Key Genes of Lipid Metabolism and WNT-Signaling Are Downregulated in Subcutaneous Adipose Tissue with Moderate Weight Loss
Source: Nutrients. 2019 Mar 16;11(3):639. doi: 10.3390/nu11030639 (PMC6471921; doi:10.3390/nu11030639)
Supplement: Supplementary file 1 [file nutrients-11-00639-s001.zip › Supplementary Files/Schübel et al. Supplemental Table S1.xlsx]

## Sheet: Tabelle1
Author	Population	Intervention	Study Duration	General Outcomes	Microarray results	RT-qPCR validation	Overlap with HELENA-Trial
Diet-induced weight loss
Johansson et al., 2012	Obese participants (n=12; body weight 132.6 ± 6.8 kg) Microarry data n=9	low-calorie diet (LCD; 1200 kcal/d).	LCD: 3 months or when >10% weight loss was achieved (101±26 days); follow-up 6 months (167±37 days)	Participants lost 18.8 ± 1.8 % body weight and were considered as weight stable during the follow-up (1.1 ± 2.1 %)	Top 15 up-regulated genes in SAT during weight loss: RARRES1, IGSF6, ATP1B1, C7, EXPH5, DTNA, MT1M, SRPX, RGS17, EGFLAM, CIDEA, CHKB and CPT1B, CA12, C1orf51; Top 15 down-regulated genes during weight loss: NQO1, CLCA2, THBS4, LOC55908, SCD, ALDOC, MXRA5, FADS1, FADS2, B4GALT6, LTF, SFRP2	Up regulated: CIDEA, PNPLA3 Down regulated: SCD, TNMD MMP9: down-regulated while weight maintenance	Up-regulated: CIDEA Down-regulated: THBS4, SCD, ALDOC, FADS1, SFRP2
Bouchard et al., 2010	Overweight or obese postmenopausal women (n=14)	Calorie restriction of 500-800 kcal per day aiming to reduce body weight by 10%	6 months intervention phase	low-responders (Women who lost <3% of their body fat; mean body fat change of -1.07 ± 1.19 %) high-responders (women who lost >3% of their body fat; mean body fat change -6.10 ± 2.86%)	Genes with significant differential expression in SAT between low-responders and high-responders: Up-regulated: GPR62, NPHP3, CTSLL3, BCAP29, BCL2L11, LOC38983, HIF3A, CETP Down-regulated: PSPH, PHLDA2, SFRP4, CPEB4, hCG_2565, CLEC2B, ERBB4, TNMD, IGHM, ADAMTS18, LHCGR, EGFL6, C9orf19, CCND2, PPP2R1B, PTGER3, USP36, PEMT, ANKRD30A, GCNT2, WASL, PALLD, CBL, PALLD, KRT5, PCDH17, TCF4, QPRT, ENC1, A…	11 genes were validated of which SFRP4, PALLD, ABCC6, GPLD1, OSBPL11, PCDH17 and CETP showed a significant correlation of mean fold expression differences with microarray data. PSPH, NDUFS1, BCL2L11 and TXN did not show significance correlations
Capel et al., 2009	Obese women (n=22) Microarray data n=8	Intervention: very-low-calorie diet (VLCD) weight stabilization period: low-calorie diet (LCD) weight maintenance diet	4 weeks VLCD; 2 weeks LCD, weight maintenance 3-4 months	mean BMI decreased from 35.3 to 31.7 kg/m² at the end of weight maintenance	Differential expression of genes in SAT while energy restriction: 551 genes were down-regulated and 41 genes up-regulated (full list see publication)		Up-regulated: GPX3, ADH1B, CIDEA Down-regulated: DGAT2, FMOD, CAV2 ALDOC, THBS4, SCD, DGAT2, DHCR24, ME1, FADS1, SFRP2
Mangravite et al., 2007	Moderately overweight men (n=131; BMI 29.2 ± 2.0 kg/m²) Microarray data n=12	Basal diet (54% carbohydrates, 16% protein) randomization to 1 of 4 diets: 1) basal diet, 2) moderate-carb (39%) diet 3) low-carb (26%) diet or 4) low-carb (26%) and high-saturated-fat (15%) diet	Basal diet: 1 week; 3 weeks isocaloric consumption; 5 week calorie restriction and 4 weeks stabilization period	Cumulative weight loss of 4.5 ± 1.5 kg over the 3 + 5 weeks; A set of 47 SAT samples from 13 participants across all 4 time-points were analysed with microarry	Acute weight loss: most prominent significant fold change ≤-1.7 in SAT (out of 1473 significant genes): Down-regulated: SCD, TUBB2B, ECHDC1, AKR1C1, ACSL1, RIOK3, MAL2, FADS1, PGK1, FLJ45831, ME1, MFAP5, DGAT2, PLA2G4A, NSBP1, HSDL2, WDR61, ACOT2, MGST1, C14orf147, KLB, NIPSNAP3A, C12orf39, SLC25A16, CCPG2, ABCD2, MGC23909, CALM1, RAB1A, KCTD3, ABCC6, CD9, FLJ11088 No differences in response were…	SCD, ECHDC1, DGAT2, FADS1, and PLA2G4A responses were confirmed in a new subset (131 participants): comparison of response in 37–58 participants per intervention: significant changes in expression of SCD, DGAT2, FADS1, and FADS2 over time (P < 0.0001).	Down-regulated: SCD, TUBB2B, IDH1, ECHDC1, MAL2, DBI, FADS1, ME1, DGAT2, KLB, COL15A1, CAV1
Dahlman et al., 2005	Obese healthy women (n=40) (out of 100 men and women) with a mean BMI of 37.3 ± 5.1 kg/m². Microarray data n=36	2 groups with ~600 kcal/d reduction 1) moderate fat (40-45% fat), moderate carbohydrate (40-45%) 2) low-fat (20-25% fat), high-carbohydrate (60-65% carbohydrate)	10 weeks	Effect of different low energy diets on gene expression profiles of adipose tissue	52 genes were significantly up-regulated and 44 were down-regulated in SAT as a result of the intervention with no diet-specific effect. Up-regulated genes: CIDEA, CBR3, EPB41L4B, SRPX, MT1X, RNASE4, WISP2, AEBP1, ESR1, FXYD1, UGDH, SOD3, DEPP, EIF4B, KHDRBS3, EIF4EBP2, MATN2, SERPING1, HS.109798.0, RFC1, MGST2 , RBPMS, ATP5G2, FLJ14249, CDKNIC, DKC1, PDK2, IGFBP3, ZNF289, ENPP2, RRAS, PABPC4, GP…	Up-regulated: CIDEA Down-regulated: FADS1, FADS2, FASN, ALDOC, SCD	Up-regulated: CIDEA, GPX3 Down-regulated: DBI, FMOD, ME1, FASN, DHCHR24, ALDOC, FADS1, SCD
Franck et al., 2011	40 obese participants Microarray data n=24	Very low-caloric diet (VLCD, 450kcal/d) + reintroduction of food	16 weeks VLCD + 2 weeks refeeding period	Weight change between week baseline and week 16: -18.6 ± 5.4 kg (p<0.0001), BMI -5.9 ± 1.6 kg/m² (p<0.0001). weight between week 16 and 18: 0.8±1.5 kg (p < 0.013), BMI 0.2±0.5 kg/m² (p < 0.017)	52 genes were significantly down-, 50 were up-regulated in SAT by calorie restriction: Up-regulated genes: ACSM5, ANGPTL4, C1NH, C6, CCNI, CDKN1C, CIDEA, CLIPR-59, CPT1B, EIF3E, EIF3F, EIF4B, EIF4B, EIF4EBP1, EIF4EBP2, FAU, FXYD1, GPD1L, GPR153, GPX3, GSDML, HNRPA1, IGBP1, IMPA2, ITSN1, MAOB, MATN2, NAP1L1, NFE2L1, NFE2L1, PCK2, PRDX6, RPL13, RPL13A, RPL14, RPL23, RPL30, RPL36AL, RPL37, RPL5, RPL…		Up-regulated: C6, CIDEA, GPX3 Down-regulated: ALDOC, DBI, ECHDC1, FADS1, FASN, INSIG1, LAMB3, SCD, COL5A1, THBS4
Campbell et al., 2013	overweight or obese post-menopausal women (N=45)	Diet: 1200–2000 kcal/day Exercise: ≥ 45 min of moderate to vigorous intensity exercise 5d/week weight loss groups: diet (n=8), exercise (n=14), diet+exercise (n=16) or control (n=7)	6 months	Weight loss in diet-group: 8.8 kg (-11.3 %, p<0.001); exercise-group: 2.5 kg (-3 %, p=0.03); diet+exercise group: 7.9 kg, -9.4 %,p<0.0001	Gene -expression in SAT: no significant group difference; Pooled analysis weight change category: 20 genes were significantly down- and 11 gene regulated after adjustment and had a > 25% change in expression in the larges weight loss category: Up-regulated: HSZFP36, PELI2, ZNF33B, CEBPZ, C6, LOC643496, FLJ10213, ZNF818, ACVR1, PCDH18, ZNF823 Down-regulated: BYRN1, ABCC6, HIST1H4H, MRAP, TMEM189, …	Up-regulation: IGFBP3, ESR1 Down-regulation: LEP, SAA1, HSD17B1, No change for: ADIPOQ, CYP19A1, TNF, IL-6	Up-regulated: C6
Capel et al., 2008	NUGENOB-participants (n=47 low fat; mean BMI 35.1 kg/m² and n=47 moderate fat; mean BMI 35.5 kg/m²)	2 diets (energy restriction of 600 kcal/d): 1) low-fat, high-carbohydrate; 2) moderate-fat, low-carbohydrate	10 weeks	Weight loss: similar weight loss (6.8 ± 0.2 kg), fat mass (5.2 ± 0.2 kg), fat-free mass (1.6 ± 0.2 kg), and BMI (2.5 ± 0.1 kg/m²) change for both diets	With a false discovery rate of 10%, 81 cDNA transcripts were up-regulated in SAT, 1283 genes were down-regulated with diet induced weight loss, without differencial effects of the 2 diets	up-regulated genes: PNRC1, GPX3, ADH1C, NDST1 Down-regulated: SCD, ALDOC, GPAM, ECHDC1, CCND1, NQO1, ACACA HSD17beta12	Down-regulated: ALDOC, GPAM
Magkos et al. 2016	Obese participants with evidence of insulin-resistant glucose metabolism (N=40) Microarray data n=10	Weight maintenance group (n = 20) or weight loss (n = 20) with low calorie diet, all particpants in weight loss group were required to lose 5% and 10 particpants were assigned to lose 11% and then 16%	6 months	Metabolic outcome of 5% weight loss	Microarray analyses were conducted to identify biological pathways that were significantly changed in SAT by gradual weight loss	Up regulated with gradual weight loss of 5%, 11% and 16%: ABCG1, ABCA1m APOE, CETP, Down regulated with of gradual weight loss; SCD, FADS1, FADS2, ELOVEL6, SPARC, MFAP5, LOX, LOXL2, ANGPT1m ASAM12, NQO1, DHCR24, UCHL1, COL3A1, PPARG, CEBPA	Down-regulated: SCD, FADS1, DHCR24
Mutch et al. 2011	Obese, nondiabetic, non-dyslipidemic women (BMI 33.5 ± 0.9 kg/m²; n=40; a subset of the Diogenes Study).	Low-calorie diet (LCD) of ~800 kcal (Modifast) + weight maintenance period. Only participants who achieved the targeted weight loss of 8% were eligible to continue.	8 weeks intervention + 6 months mainte-nance SAT samples were taken at all three timepoints (baseline, post-intervention and follow-up)	Agilent 4 x 44K whole human genome microarrays Classification to either weight maintainers (WMs: regain of 0–10% of the weight lost after the LCD) or weight regainers (WRs: regain of 50–100% of the weight lost after the LCD) at 6 months follow-up	Differentially expressed genes before and after LCD for WM: 1291 genes (583 ¬; 708↓) WR: 1298 genes (628 ¬, 670↓). Differentially expressed genes group-comparison: before LCD 1292 genes are differentially expressed between groups, after LCD 77 genes were differentially ex-pressed between WM and WR.	Samples from n=17 WMs and n=17 WRs available. Down-regulation of SCD and FADS1 between baseline and post-intervention among both WMs and WRs CIDEA was up-regulated in WMs with no differentiall regulation in WRs between baseline and post-intervention VIM was up-regulated in WRs with no differentiall regulation in WMs between baseline and post-intervention CASP8 was up-regulated in WM and down-regu…	Down-regulation: SCD, FADS1 (with overall weight loss)
Armenise et al. 2017	Obese participants (n=191, BMI 34.6±0.3 kg/m², a subset of the Diogenes Study).	Low-calorie diet (LCD) of ~800 kcal (Modifast) + weight maintenance period	8 weeks intervention + 6 months maintenance SAT samples were taken at all three timepoints (baseline, post-intervention and follow-up)	Change in adipose tissue transcriptome during weight loss and the association with weight and glycemic outcomes after the intervention and maintenance phase	350 genes were significantly associated with changes in BMI (list of genes see supplemental table 1) and 33 genes were associated to changes in the Matsuda index (list of genes see supplemental table 2); definition of association was p value <0.1 and absolute log2 fold change ≥ 0.2 The following 29 genes were associated with both changes in BMI and Matsuda index: down-regulated: ME1, SPARC, MTCH2…	Validation included 350 participants: 18 genes which showed associations to BMI and Matsuda index were selected for validation; down-regulated: ME1, SPARC, MTCH2, LOX, PPAR2A, ELOVL5, FAM198B, CAV2, LEP, AKR1C3, NPY1R, VLDLR, AQP1, VGLL3, INMT, HSPB7 up-regulated: GSDMB, C7	Down-regulated: SCD, SFRP2, THBS4, GPAM, ALDOC, COL15A1, KLB, PMEPA1, NNAT, ME1, ECHDC1, TUBB2A, HILPDA, DHCR24, LRRN3, DGAT2, KANK4, DBI, IDH1, FMOD, MAL2 up-regulated: C6, ADH1B, MOCS1 (with association to BMI)
Bariatric surgery induced weight loss
Cancello et al., 2005	17 morbidly obese participants (48.0 ± 6.8 kg/m²) 7 lean (BMI 21.95 ± 0.83 kg/m²) Microarray data morbidly obese n=10; lean n=7	Laparoscopic Roux-en-Y bypass	3 months	Change in BMI: on average from 48 to 39.7 kg/m²	Out of 10432 genes differentially regulated in SAT between lean and obese 3845 genes were up-regulated in stroma-vascular fraction (SVF) and 6587 in the adipocyte (full list see supplement) From a sub-set of 260 inflammatory genes differentially expression in SVF after weight loss 196 genes were in common with adipocyte fraction	15 randomly chosen genes; down-regulated genes in SVF: IL1Ra, MCP-1, TNFα, A2M, CD68, ITGAL, CSFR1m, HF1, MMP9, SERFA3, MIP-3β, SDF1/CXCL12 Up-regulated genes in adipocytes: CES1, FGF13m PTGER3
Dankel et al., 2010	Morbidly obese individuals (n=16), BMI>45kg/m²	Bariatric surgery (biliopancreatic diversion with duodenal switch)	1 year	Change in BMI on average from 53.3 to 33.1 kg/m²	469 genes in SAT were down-, 152 were up-regulated 1 year after surgery (full list see supplement) Selected genes mentioned in the manuscript: Up-regulated genes: APOE, APOC1 SREBF1/SREBP-1c Down-regulated genes: IL6 ,IL8, IL1B, CCL2, SOCS3, HIF1A, IRS1, PTGS2, CDKN1A, OSM, PLAUR, LDLR, CH25H SERPINE, THBS1, HIF1A, VISFATIN. Differentially expressed genes (PANTHER functional categories): ANG, BAT…	8 most significantly up-regulated homeobox transcription factors together with COL1A1 and COL6A3 were selected for qPCR validation Up-regulation: COL1A1 COL6A3, EMX2, HOXA5, HOXA9, HOXB5, HOXC6, IRX3, IRXS, PRRX1
Gonzalez-Plaza et al., 2016	Morbidly obese women (n=8)	Roux-en-Y-gastric bypass *	2 years	SAT gene expression after 2 years weight loss stabilization	903 differentially expressed genes in SAT between baseline and 2 years out of which 173 gene were up-regulated and 731 down-regulated (full list see supplement)	Up-regulated: IRS1, ACACA, SCD1, FASN Down-regulated: IL6, MSR1, TNFα, FBP1	Controversial: SCD and FASN were down-regulated with acute weight loss in our study
Liu et al., 2016	Morbidly obese (n=118) Microarray data n=42	Patients for whom microarray expression analysis was performed received Roux-en-Y gastric bypass	1 year	Change in BMI: on average from 47.1 to 33.0 kg/m²	4236 up- and 2989 down-regulated genes in SAT between baseline and 1 year follow-up were detected (full list see supplement) Authors focused on genes involved in extra cellular remodeling and collagen post transcriptional modification Up-regulated: COL6A3, HSPG2, LAMA2 LAMA3, LAMB1, THBS2, TIMP4, P3H2, P3H3, ADAMTS9 Down-regulated: COL3A1, COL4A1, COL4A5, COL6A1, COL6A2, ELN, LOX, LOXL4, TGM1, PL…
Mardinoglu et al., 2015	Morbidly obese (n=22) Microarray data (n=6) RT-qPCR data (n=16; recruited subsequently after the first 6)	two-step bariatric surgery: 1. gastrectomy + 2. Roux-en-Y gastric bypass	12 ± 2 months	Change in BMI on average from 53.1 to 38.6 kg/m²	273 probes in SAT and 284 probes in VAT were differentially regulated between baseline and 1 year follow-up (full list see supplement; while a selection of top hits are shown in the following) SAT: Up-regulated: ABHD5, ACTG2, ADH1B, AGPAT9, ALDH6A1, ALDOC, ANXA3, AQP7P2, AZGP1, C2ORF55, C2ORF23, CD36, CEPT1, CES1, CFB, CFH, CIDEA, CLIC6, CSF3R, DGAT2, DMRT2, EGFL6, FAM13A, GLYCTK, GPD1L, GSDMB, G…	SAT: Up-regulated: CIDEA BCAT2, LPIN1, MPC1, MPC2, NMNAT2 Down-regulated: BCAT1 VAT: Up-regulated: BCAT2, CIDEA, LPIN1, MPC1	SAT: Up-regulated: CIDEA, ADH1B Controversial: ALDOC, DAGT2, KANK4, THBS4, SCD, and TUBB2A were down-regulated with acute weight loss in our study
